# Supplementary material for: Antigen test swabs are comparable to nasopharyngeal swabs for sequencing of SARS-CoV-2
Source: Sci Rep. 2023 Jul 12;13:11255. doi: 10.1038/s41598-023-37893-5 (PMC10338537; doi:10.1038/s41598-023-37893-5)
Supplement: Supplementary file 2 — Supplementary Table 1. [file 41598_2023_37893_MOESM2_ESM.xlsx]

## Sheet: Sheet1
SwabType	Col_Date	TAT	qPCR	GISAID_ID	Lineage	coverage
Direct	2021-10-06	35	Pass	EPI_ISL_6698675	AY.25	71
Direct	2021-10-11	30	Pass	EPI_ISL_6698676	AY.103	194
Direct	2021-10-11	30	Pass	EPI_ISL_6698677	AY.113	75
Direct	2021-10-13	28	Pass	EPI_ISL_6698678	AY.9.2	212
Direct	2021-10-16	25	Pass	EPI_ISL_6698679	AY.103	312
Direct	2021-10-18	23	Pass	EPI_ISL_6698680	AY.119	239
Direct	2021-11-01	9	Pass	EPI_ISL_6698681	AY.103	252
Direct	2021-12-18	31	Pass	EPI_ISL_9090208	BA.1	183
Direct	2021-12-08	41	Pass	EPI_ISL_9090209	AY.25.1	227
Direct	2021-12-19	30	Pass	EPI_ISL_9090210	AY.119	115
Direct	2021-12-20	29	Pass	EPI_ISL_9090211	BA.1.1	204
Direct	2021-12-20	29	Pass	EPI_ISL_9090212	BA.1	161
Direct	2021-12-20	29	Pass	EPI_ISL_9090213	BA.1.1	179
Direct	2021-12-21	28	Pass	EPI_ISL_9090214	BA.1	187
Direct	2021-12-21	28	Pass	EPI_ISL_9207080	BA.1.1	70
Direct	2021-12-22	27	Pass	EPI_ISL_9207081	BA.1.1	83
Direct	2021-12-22	27	Pass	EPI_ISL_9090215	BA.1.1	270
Direct	2021-12-22	27	Pass	EPI_ISL_9090216	BA.1.1	140
Direct	2021-12-23	26	Pass	EPI_ISL_9207082	BA.1	48
Direct	2021-12-22	27	Pass	EPI_ISL_9090217	BA.1	98
Direct	2021-12-30	19	Pass	EPI_ISL_9207083	BA.1.1	97
Direct	2021-12-30	19	Pass	EPI_ISL_9207084	BA.1.1	34
Direct	2021-12-30	19	Pass	EPI_ISL_9090218	BA.1.1	112
Direct	2021-12-30	19	Pass	EPI_ISL_9090219	BA.1.1	148
Direct	2022-01-03	15	Pass	EPI_ISL_9090220	BA.1	140
Direct	2022-01-02	16	Pass	EPI_ISL_9207085	BA.1.1	88
Direct	2022-01-03	15	Pass	EPI_ISL_9090221	BA.1.1	115
Direct	2022-01-02	16	Pass	EPI_ISL_9090222	BA.1.1	184
Direct	2022-01-03	15	Pass	EPI_ISL_9207086	BA.1.1	187
Direct	2021-12-30	19	Pass	EPI_ISL_9207087	BA.1	54
Direct	2021-12-29	20	Pass	EPI_ISL_9090223	BA.1.1	212
Direct	2022-01-02	16	Pass	EPI_ISL_9090224	BA.1.1	218
Direct	2022-01-04	14	Pass	EPI_ISL_9090225	BA.1.1	202
Direct	2022-01-02	16	Pass	EPI_ISL_9090226	BA.1.1	149
Direct	2022-01-02	16	Pass	EPI_ISL_9207088	BA.1.1	87
Direct	2022-01-10	8	Pass	EPI_ISL_9207089	BA.1.1	46
Direct	2022-01-02	16	Pass	EPI_ISL_9090227	BA.1.1	129
Direct	2022-01-01	17	Pass	EPI_ISL_9090228	BA.1	132
Direct	2022-01-01	17	Pass	EPI_ISL_9090229	BA.1.1	200
Direct	2021-12-26	23	Pass	EPI_ISL_9207090	BA.1	155
Direct	2022-01-09	9	Pass	EPI_ISL_9207091	BA.1.1	104
Direct	2022-01-02	16	Pass	EPI_ISL_9090230	BA.1.1	264
Direct	2022-01-09	9	Pass	EPI_ISL_9090231	BA.1.1	244
Direct	2022-01-01	17	Pass	EPI_ISL_9090232	BA.1	124
Direct	2021-12-27	22	Pass	EPI_ISL_9090233	BA.1.1	279
Direct	2021-12-27	22	Pass	EPI_ISL_9090234	BA.1.1	250
Direct	2022-01-09	9	Pass	EPI_ISL_9207092	BA.1.1	64
Direct	2021-12-29	20	Pass	EPI_ISL_9090235	BA.1.1	258
Direct	2022-01-04	14	Pass	EPI_ISL_9090236	BA.1.1	184
Direct	2022-01-05	13	Pass	EPI_ISL_9207093	BA.1	33
Direct	2022-01-05	13	Pass	EPI_ISL_9090237	BA.1.1	189
Direct	2022-01-03	15	Pass	EPI_ISL_9207094	BA.1.1	414
Direct	2022-01-05	13	Pass	EPI_ISL_9090238	BA.1	265
Direct	2022-01-05	13	Pass	EPI_ISL_9090239	BA.1	158
Direct	2022-01-06	12	Pass	EPI_ISL_9090240	BA.1.1	173
Direct	2022-01-06	12	Pass	EPI_ISL_9090241	BA.1.1	189
Direct	2022-01-07	11	Pass	EPI_ISL_9090242	BA.1.1	186
Direct	2022-01-07	11	Pass	EPI_ISL_9207095	BA.1.1	47
Direct	2022-01-09	9	Pass	EPI_ISL_9090243	BA.1.1	147
Direct	2021-12-25	24	Pass	EPI_ISL_9207096	BA.1	278
Direct	2022-01-02	16	Pass	EPI_ISL_9090244	BA.1.1	138
Direct	2021-12-25	24	Pass	EPI_ISL_9207097	BA.1	278
Direct	2022-01-02	16	Pass	EPI_ISL_9207098	BA.1.1	349
Direct	2021-12-26	23	Pass	EPI_ISL_9090245	BA.1	158
Direct	2021-12-24	25	Pass	EPI_ISL_9207099	BA.1	307
Direct	2021-12-24	25	Pass	EPI_ISL_9207100	BA.1.1	183
Direct	2021-12-24	25	Pass	EPI_ISL_9090246	BA.1	111
Direct	2022-01-10	44	Pass	EPI_ISL_10944946	BA.1	222
Direct	2022-01-11	43	Pass	EPI_ISL_10944977	BA.1.1	206
Direct	2022-01-10	44	Pass	EPI_ISL_10944947	BA.1	169
Direct	2022-01-15	39	Pass	EPI_ISL_10944945	BA.1.1	376
Direct	2022-01-16	38	Pass	EPI_ISL_10944968	BA.1	297
Direct	2022-01-29	25	Pass	EPI_ISL_10944939	BA.1.1	175
Direct	2022-01-25	29	Pass	EPI_ISL_10944970	BA.1.1	222
Direct	2022-01-31	23	Pass	EPI_ISL_10944937	BA.1.1	165
Direct	2022-02-04	19	Pass	EPI_ISL_10944943	BA.1	213
Direct	2022-02-07	16	Pass	EPI_ISL_10944979	BA.1.1	308
Direct	2022-02-07	16	Pass	EPI_ISL_10944936	BA.1.1	304
LFT	2021-10-18	23	Pass	EPI_ISL_7138336	AY.44	134
LFT	2021-11-03	7	Pass	EPI_ISL_6717657	AY.113	215
LFT	2021-11-08	2	Pass	EPI_ISL_6698674	AY.44	314
LFT	2021-11-12	17	Pass	EPI_ISL_7138337	AY.44	197
LFT	2021-11-12	17	Pass	EPI_ISL_7138338	B.1.617.2	194
LFT	2021-12-02	5	Pass	EPI_ISL_7831745	AY.103	241
LFT	2022-01-06	5	Pass	EPI_ISL_9090293	BA.1.1	125
LFT	2022-01-07	4	Pass	EPI_ISL_9090294	BA.1.1	159
LFT	2022-01-07	4	Pass	EPI_ISL_9090295	BA.1.1	113
LFT	2022-01-07	4	Pass	EPI_ISL_9207141	BA.1.1	275
LFT	2022-01-07	4	Pass	EPI_ISL_9090296	BA.1.1	180
LFT	2022-01-07	4	Pass	EPI_ISL_9090297	BA.1	82
LFT	2022-01-07	4	Pass	EPI_ISL_9090298	BA.1.1	124
LFT	2022-01-07	4	Pass	EPI_ISL_9207142	BA.1.1	273
LFT	2022-01-07	4	Pass	EPI_ISL_9207143	BA.1.1	151
LFT	2022-01-07	4	Pass	EPI_ISL_9090299	BA.1	121
LFT	2022-01-07	4	Pass	EPI_ISL_9090300	BA.1.1	127
LFT	2022-01-07	4	Pass	EPI_ISL_9527169	BA.1.1	157
LFT	2022-01-07	4	Pass	EPI_ISL_9207144	BA.1	152
LFT	2022-01-07	4	Pass	EPI_ISL_9527170	BA.1.1	454
LFT	2022-01-07	4	Pass	EPI_ISL_9207145	BA.1.1	353
LFT	2022-01-07	4	Pass	EPI_ISL_9207146	BA.1.1	94
LFT	2022-01-07	4	Pass	EPI_ISL_9527171	BA.1.1	286
LFT	2022-01-07	4	Pass	EPI_ISL_9527172	BA.1.1	499
LFT	2022-01-07	4	Pass	EPI_ISL_9207147	AY.100	189
LFT	2022-01-07	4	Pass	EPI_ISL_9527173	BA.1.1	417
LFT	2022-01-07	4	Pass	EPI_ISL_9207148	BA.1	186
LFT	2022-01-07	4	Pass	EPI_ISL_9527174	BA.1.1	603
LFT	2022-01-07	4	Pass	EPI_ISL_9207149	BA.1	358
LFT	2022-01-10	1	Pass	EPI_ISL_9527175	BA.1.1	72
LFT	2022-01-10	1	Pass	EPI_ISL_9207150	BA.1.1	149
LFT	2022-01-10	1	Pass	EPI_ISL_9527176	BA.1.1	438
LFT	2022-01-10	1	Pass	EPI_ISL_9527177	BA.1.1	394
LFT	2022-01-10	1	Pass	EPI_ISL_9207151	BA.1	143
LFT	2022-01-10	1	Pass	EPI_ISL_9527178	BA.1.1	451
LFT	2022-01-10	1	Pass	EPI_ISL_9527179	BA.1	53
LFT	2022-01-10	1	Pass	EPI_ISL_9207152	BA.1	325
LFT	2022-01-10	1	Pass	EPI_ISL_9207153	BA.1.1	163
LFT	2022-01-10	1	Pass	EPI_ISL_9207154	BA.1.1	209
LFT	2022-01-10	1	Pass	EPI_ISL_9207155	BA.1.1	143
LFT	2022-01-10	1	Pass	EPI_ISL_9207156	BA.1	43
LFT	2022-01-10	1	Pass	EPI_ISL_9527180	BA.1	441
LFT	2022-01-10	1	Pass	EPI_ISL_9207157	BA.1.1	198
LFT	2022-01-10	1	Pass	EPI_ISL_9207158	BA.1	32
LFT	2022-01-10	1	Pass	EPI_ISL_9527181	BA.1.1	308
LFT	2022-01-10	1	Pass	EPI_ISL_9527182	BA.1	187
LFT	2022-01-10	1	Pass	EPI_ISL_9527183	BA.1	84
LFT	2022-01-10	1	Pass	EPI_ISL_9207159	BA.1.1	297
LFT	2022-01-10	1	Pass	EPI_ISL_9527184	BA.1	224
LFT	2022-01-10	1	Pass	EPI_ISL_9527185	BA.1.1	226
LFT	2022-01-10	1	Pass	EPI_ISL_9527186	BA.1.1	388
LFT	2022-01-10	1	Pass	EPI_ISL_9527187	BA.1	339
LFT	2022-01-10	1	Pass	EPI_ISL_9527188	BA.1	511
LFT	2022-01-10	3	Pass	EPI_ISL_9527189	BA.1	321
LFT	2022-01-11	2	Pass	EPI_ISL_9527190	BA.1.1	468
LFT	2022-01-11	2	Pass	EPI_ISL_9527191	BA.1.1	469
LFT	2022-01-11	2	Pass	EPI_ISL_9207160	BA.1.1	161
LFT	2022-01-11	2	Pass	EPI_ISL_9579249	BA.1.1	171
LFT	2022-01-11	2	Pass	EPI_ISL_9527192	BA.1.1	377
LFT	2022-01-11	2	Pass	EPI_ISL_9527193	BA.1.1	414
LFT	2022-01-11	2	Pass	EPI_ISL_9579250	BA.1.1	99
LFT	2022-01-11	2	Pass	EPI_ISL_9579251	BA.1	165
LFT	2022-01-11	2	Pass	EPI_ISL_9527194	BA.1.1	204
LFT	2022-01-11	2	Pass	EPI_ISL_9527195	BA.1	90
LFT	2022-01-11	2	Pass	EPI_ISL_9579252	BA.1.1	228
LFT	2022-01-11	2	Pass	EPI_ISL_9527196	BA.1.1	434
LFT	2022-01-11	2	Pass	EPI_ISL_9527197	BA.1.1	512
LFT	2022-01-12	6	Pass	EPI_ISL_9527198	BA.1	88
LFT	2022-01-12	6	Pass	EPI_ISL_9527199	BA.1	380
LFT	2022-01-12	6	Pass	EPI_ISL_9527200	BA.1.1	335
LFT	2022-01-12	6	Pass	EPI_ISL_9579253	BA.1	113
LFT	2022-01-12	6	Pass	EPI_ISL_9527201	BA.1.1	250
LFT	2022-01-12	6	Pass	EPI_ISL_9579254	BA.1.1	126
LFT	2022-01-12	6	Pass	EPI_ISL_9527202	BA.1	324
LFT	2022-01-12	6	Pass	EPI_ISL_9579255	BA.1.1	101
LFT	2022-01-12	6	Pass	EPI_ISL_9527203	BA.1.1	247
LFT	2022-01-12	6	Pass	EPI_ISL_9579256	BA.1	130
LFT	2022-01-12	6	Pass	EPI_ISL_9527204	BA.1.1	446
LFT	2022-01-12	6	Pass	EPI_ISL_9579257	BA.1.1	166
LFT	2022-01-12	6	Pass	EPI_ISL_9527205	BA.1.1	124
LFT	2022-01-12	6	Pass	EPI_ISL_9579258	BA.1.1	214
LFT	2022-01-12	6	Pass	EPI_ISL_9527206	BA.1.1	71
LFT	2022-01-12	6	Pass	EPI_ISL_9579259	BA.1	251
LFT	2022-01-12	6	Pass	EPI_ISL_9527207	BA.1	413
LFT	2022-01-12	6	Pass	EPI_ISL_9579260	BA.1.1	74
LFT	2022-01-12	6	Pass	EPI_ISL_9527208	BA.1.1	208
LFT	2022-01-12	6	Pass	EPI_ISL_9527209	BA.1.1	147
LFT	2022-01-12	6	Pass	EPI_ISL_9579261	BA.1.1	226
LFT	2022-01-12	6	Pass	EPI_ISL_9527210	BA.1	68
LFT	2022-01-12	6	Pass	EPI_ISL_9579262	BA.1.1	296
LFT	2022-01-12	6	Pass	EPI_ISL_9579263	BA.1	80
LFT	2022-01-12	6	Pass	EPI_ISL_9527211	BA.1.1	204
LFT	2022-01-12	6	Pass	EPI_ISL_9527212	BA.1.1	367
LFT	2022-01-12	6	Pass	EPI_ISL_9579264	BA.1.1	299
LFT	2022-01-12	6	Pass	EPI_ISL_9527213	BA.1.1	368
LFT	2022-01-12	6	Pass	EPI_ISL_9579265	BA.1.1	184
LFT	2022-01-12	6	Pass	EPI_ISL_9527214	BA.1.1	56
LFT	2022-01-13	5	Pass	EPI_ISL_9579266	BA.1	236
LFT	2022-01-13	5	Pass	EPI_ISL_9527215	BA.1	419
LFT	2022-01-13	5	Pass	EPI_ISL_9527216	BA.1.1	202
LFT	2022-01-13	5	Pass	EPI_ISL_9579267	BA.1.1	145
LFT	2022-01-13	5	Pass	EPI_ISL_9579268	BA.1.1	250
LFT	2022-01-13	5	Pass	EPI_ISL_9527217	BA.1.1	95
LFT	2022-01-13	5	Pass	EPI_ISL_9579269	BA.1.1	190
LFT	2022-01-13	5	Pass	EPI_ISL_9527218	BA.1	146
LFT	2022-01-13	5	Pass	EPI_ISL_9527219	BA.1	47
LFT	2022-01-13	5	Pass	EPI_ISL_9579270	BA.1	195
LFT	2022-01-13	5	Pass	EPI_ISL_9579271	BA.1	58
LFT	2022-01-13	5	Pass	EPI_ISL_9579272	BA.1.1	112
LFT	2022-01-13	5	Pass	EPI_ISL_9579273	BA.1.1	134
LFT	2022-01-13	5	Pass	EPI_ISL_9579274	BA.1.1	183
LFT	2022-01-13	5	Pass	EPI_ISL_9527220	BA.1.1	343
LFT	2022-01-14	4	Pass	EPI_ISL_9527221	BA.1	86
LFT	2022-01-14	4	Pass	EPI_ISL_9579275	BA.1.1	97
LFT	2022-01-14	4	Pass	EPI_ISL_9527222	BA.1	271
LFT	2022-01-14	4	Pass	EPI_ISL_9527223	BA.1.1	113
LFT	2022-01-14	4	Pass	EPI_ISL_9579276	BA.1.1	177
LFT	2022-01-14	4	Pass	EPI_ISL_9579277	BA.1	146
LFT	2022-01-14	4	Pass	EPI_ISL_9527224	BA.1.1	322
LFT	2022-01-14	4	Pass	EPI_ISL_9527225	BA.1.1	346
LFT	2022-01-14	4	Pass	EPI_ISL_9579278	BA.1.1	112
LFT	2022-01-14	4	Pass	EPI_ISL_9527226	BA.1.1	64
LFT	2022-01-14	4	Pass	EPI_ISL_9527228	BA.1	31
LFT	2022-01-14	4	Pass	EPI_ISL_9579279	BA.1	99
LFT	2022-01-14	4	Pass	EPI_ISL_9579280	BA.1.1	164
LFT	2022-01-18	6	Pass	EPI_ISL_9527229	BA.1.1	90
LFT	2022-01-18	6	Pass	EPI_ISL_9579281	BA.1.1	112
LFT	2022-01-18	6	Pass	EPI_ISL_9579282	BA.1.1	167
LFT	2022-01-18	6	Pass	EPI_ISL_9527230	BA.1.1	419
LFT	2022-01-18	6	Pass	EPI_ISL_9527231	BA.1.1	270
LFT	2022-01-18	6	Pass	EPI_ISL_9527232	BA.1.1	184
LFT	2022-01-18	6	Pass	EPI_ISL_10944960	BA.1.1	314
LFT	2022-01-18	9	Pass	EPI_ISL_10723692	BA.1.1	143
LFT	2022-01-18	9	Pass	EPI_ISL_10723693	BA.1	139
LFT	2022-01-18	9	Pass	EPI_ISL_10723694	BA.1	79
LFT	2022-01-18	9	Pass	EPI_ISL_10723695	BA.1.1	118
LFT	2022-01-18	9	Pass	EPI_ISL_10723696	BA.1.1	99
LFT	2022-01-19	8	Pass	EPI_ISL_9579283	BA.1.1	165
LFT	2022-01-19	8	Pass	EPI_ISL_10723697	BA.1.1	127
LFT	2022-01-19	8	Pass	EPI_ISL_10723698	BA.1	67
LFT	2022-01-19	8	Pass	EPI_ISL_10723699	BA.1	94
LFT	2022-01-19	8	Pass	EPI_ISL_10723700	BA.1.1	210
LFT	2022-01-19	8	Pass	EPI_ISL_9579284	BA.1.1	158
LFT	2022-01-19	8	Pass	EPI_ISL_9579285	BA.1.1	120
LFT	2022-01-19	8	Pass	EPI_ISL_10723701	BA.1.1	222
LFT	2022-01-20	7	Pass	EPI_ISL_10723702	BA.1.1	171
LFT	2022-01-20	7	Pass	EPI_ISL_9579286	BA.1	114
LFT	2022-01-20	7	Pass	EPI_ISL_10723703	BA.1	174
LFT	2022-01-20	7	Pass	EPI_ISL_9579287	BA.1.1	129
LFT	2022-01-20	7	Pass	EPI_ISL_10723704	BA.1	128
LFT	2022-01-20	7	Pass	EPI_ISL_10723705	BA.1	136
LFT	2022-01-20	7	Pass	EPI_ISL_10723706	BA.1.1	185
LFT	2022-01-20	7	Pass	EPI_ISL_10723707	BA.1.1	377
LFT	2022-01-20	7	Pass	EPI_ISL_10723708	BA.1.1	338
LFT	2022-01-20	7	Pass	EPI_ISL_9579288	BA.1.1	154
LFT	2022-01-20	7	Pass	EPI_ISL_9579289	BA.1	38
LFT	2022-01-21	6	Pass	EPI_ISL_10723709	BA.1.1	212
LFT	2022-01-21	6	Pass	EPI_ISL_9579290	BA.1.1	196
LFT	2022-01-21	6	Pass	EPI_ISL_10723710	BA.1.1	68
LFT	2022-01-21	6	Pass	EPI_ISL_10723711	BA.1.1	147
LFT	2022-01-21	6	Pass	EPI_ISL_9579291	BA.1.1	106
LFT	2022-01-21	6	Pass	EPI_ISL_10723712	BA.1	132
LFT	2022-01-21	6	Pass	EPI_ISL_10945016	BA.1.1	288
LFT	2022-01-21	6	Pass	EPI_ISL_10944957	BA.1.1	344
LFT	2022-01-21	6	Pass	EPI_ISL_10944967	BA.1.1	313
LFT	2022-01-24	3	Pass	EPI_ISL_10723713	BA.1.1	122
LFT	2022-01-24	3	Pass	EPI_ISL_10723714	BA.1.1	103
LFT	2022-01-24	3	Pass	EPI_ISL_10944940	BA.1	239
LFT	2022-01-24	3	Pass	EPI_ISL_10723715	BA.1	83
LFT	2022-01-24	3	Pass	EPI_ISL_10723716	BA.1.1	119
LFT	2022-01-24	3	Pass	EPI_ISL_10944969	BA.1.1	349
LFT	2022-01-24	3	Pass	EPI_ISL_10723717	BA.1.1	206
LFT	2022-01-24	3	Pass	EPI_ISL_10944996	BA.1.1	486
LFT	2022-01-24	3	Pass	EPI_ISL_10945024	BA.1	366
LFT	2022-01-24	3	Pass	EPI_ISL_10723718	BA.1	166
LFT	2022-01-24	3	Pass	EPI_ISL_10723719	BA.1.1	126
LFT	2022-01-24	3	Pass	EPI_ISL_10945012	BA.1.1	451
LFT	2022-01-24	3	Pass	EPI_ISL_10723720	BA.1.1	227
LFT	2022-01-24	3	Pass	EPI_ISL_10945011	BA.1	422
LFT	2022-01-25	2	Pass	EPI_ISL_10944964	BA.1	354
LFT	2022-01-25	2	Pass	EPI_ISL_10944965	BA.1.1	369
LFT	2022-01-25	2	Pass	EPI_ISL_10945015	BA.1.1	496
LFT	2022-01-25	2	Pass	EPI_ISL_10944949	BA.1.1	275
LFT	2022-01-25	2	Pass	EPI_ISL_10945021	BA.1.1	413
LFT	2022-01-25	2	Pass	EPI_ISL_10723721	BA.1.1	229
LFT	2022-01-26	1	Pass	EPI_ISL_10944975	BA.1.1	309
LFT	2022-01-26	1	Pass	EPI_ISL_10944998	BA.1.1	405
LFT	2022-01-26	1	Pass	EPI_ISL_10944982	BA.1.1	336
LFT	2022-01-26	1	Pass	EPI_ISL_10945019	BA.1.1	409
LFT	2022-01-26	1	Pass	EPI_ISL_10723722	BA.1.1	120
LFT	2022-01-26	1	Pass	EPI_ISL_10723723	BA.1.1	175
LFT	2022-01-26	1	Pass	EPI_ISL_10944961	BA.1.1	341
LFT	2022-01-26	12	Pass	EPI_ISL_10944966	BA.1.1	457
LFT	2022-01-26	28	Pass	EPI_ISL_10723724	BA.1.1	190
LFT	2022-01-26	12	Pass	EPI_ISL_10944954	BA.1	314
LFT	2022-01-26	12	Pass	EPI_ISL_10944944	BA.1	291
LFT	2022-01-27	11	Pass	EPI_ISL_10944956	BA.1.1	481
LFT	2022-01-27	11	Pass	EPI_ISL_10945013	BA.1.1	438
LFT	2022-01-27	11	Pass	EPI_ISL_10944963	BA.1.1	326
LFT	2022-01-27	11	Pass	EPI_ISL_10944955	BA.1.1	416
LFT	2022-01-27	11	Pass	EPI_ISL_10723725	BA.1.1	143
LFT	2022-01-27	11	Pass	EPI_ISL_10723726	BA.1.1	186
LFT	2022-01-27	11	Pass	EPI_ISL_10723727	BA.1.1	247
LFT	2022-01-27	11	Pass	EPI_ISL_10723728	BA.1.1	203
LFT	2022-01-27	11	Pass	EPI_ISL_10945018	BA.1	413
LFT	2022-01-27	11	Pass	EPI_ISL_10944981	BA.1.1	351
LFT	2022-01-27	11	Pass	EPI_ISL_10723729	BA.1.1	325
LFT	2022-01-27	11	Pass	EPI_ISL_10723730	BA.1.1	291
LFT	2022-01-28	10	Pass	EPI_ISL_10944948	BA.1.1	293
LFT	2022-01-28	10	Pass	EPI_ISL_10723731	BA.1.1	143
LFT	2022-01-28	10	Pass	EPI_ISL_10944952	BA.1.1	197
LFT	2022-01-28	10	Pass	EPI_ISL_10723732	BA.1.1	147
LFT	2022-01-31	7	Pass	EPI_ISL_10944980	BA.1.1	246
LFT	2022-02-02	5	Pass	EPI_ISL_10944941	BA.1.1	225
LFT	2022-02-02	5	Pass	EPI_ISL_10944942	BA.1.1	314
LFT	2022-02-02	5	Pass	EPI_ISL_10723733	BA.1	148
LFT	2022-02-02	5	Pass	EPI_ISL_10723734	BA.1.1	270
LFT	2022-02-03	4	Pass	EPI_ISL_10723735	BA.1.1	314
LFT	2022-02-03	4	Pass	EPI_ISL_10723736	BA.1.1	187
LFT	2022-02-03	4	Pass	EPI_ISL_10723737	BA.1	153
LFT	2022-02-03	4	Pass	EPI_ISL_10944951	BA.1.1	296
LFT	2022-02-03	4	Pass	EPI_ISL_10723738	BA.1	123
LFT	2022-02-03	4	Pass	EPI_ISL_10944938	BA.1.1	221
LFT	2022-02-04	3	Pass	EPI_ISL_10944935	BA.1.1	293
LFT	2022-02-04	3	Pass	EPI_ISL_10944950	BA.1.1	330
LFT	2022-02-07	16	Pass	EPI_ISL_10723739	BA.1.1	174
LFT	2022-02-07	16	Pass	EPI_ISL_10723740	BA.1.1	122
LFT	2022-02-08	15	Pass	EPI_ISL_10945000	BA.1.1	470
LFT	2022-02-08	15	Pass	EPI_ISL_10723741	BA.1.1	128
LFT	2022-02-14	9	Pass	EPI_ISL_10944934	BA.1.1	341
LFT	2022-02-15	8	Pass	EPI_ISL_10945025	BA.1	386
LFT	2021-11-15	14	Pass	EPI_ISL_7883081	AY.103	200
LFT	2021-11-29	8	Pass	EPI_ISL_7883082	AY.43	381
LFT	2021-11-29	8	Pass	EPI_ISL_7883083	B.1.617.2	323
LFT	2021-12-01	6	Pass	EPI_ISL_7883084	B.1.617.2	351
LFT	2022-01-06	21	Pass	EPI_ISL_9579217	BA.1	138
LFT	2022-01-10	17	Pass	EPI_ISL_10945001	BA.1.1	527
LFT	2022-01-12	6	Pass	EPI_ISL_9090267	BA.1.1	150
LFT	2022-01-12	6	Pass	EPI_ISL_9207129	BA.1	211
LFT	2022-01-12	6	Pass	EPI_ISL_9090268	BA.1	130
LFT	2022-01-12	6	Pass	EPI_ISL_9207130	BA.1.1	232
LFT	2022-01-12	6	Pass	EPI_ISL_9090269	BA.1.1	152
LFT	2022-01-12	6	Pass	EPI_ISL_9207131	BA.1	43
LFT	2022-01-12	6	Pass	EPI_ISL_9090270	BA.1	158
LFT	2022-01-12	6	Pass	EPI_ISL_9207132	BA.1	283
LFT	2022-01-12	6	Pass	EPI_ISL_9207133	BA.1.1	236
LFT	2022-01-12	6	Pass	EPI_ISL_9090271	BA.1	197
LFT	2022-01-12	6	Pass	EPI_ISL_9207134	BA.1	125
LFT	2022-01-12	6	Pass	EPI_ISL_9207135	BA.1	121
LFT	2022-01-12	6	Pass	EPI_ISL_9090272	BA.1	189
LFT	2022-01-12	6	Pass	EPI_ISL_9090273	BA.1.1	266
LFT	2022-01-12	6	Pass	EPI_ISL_9090274	BA.1.1	186
LFT	2022-01-12	6	Pass	EPI_ISL_9090275	BA.1	181
LFT	2022-01-12	6	Pass	EPI_ISL_9090276	BA.1	170
LFT	2022-01-12	6	Pass	EPI_ISL_9090277	BA.1.1	120
LFT	2022-01-12	6	Pass	EPI_ISL_9090278	BA.1	211
LFT	2022-01-12	6	Pass	EPI_ISL_9090279	BA.1.1	138
LFT	2022-01-12	6	Pass	EPI_ISL_9090280	BA.1	134
LFT	2022-01-12	6	Pass	EPI_ISL_9090281	BA.1	147
LFT	2022-01-12	6	Pass	EPI_ISL_9090282	BA.1	204
LFT	2022-01-12	6	Pass	EPI_ISL_9090283	BA.1	161
LFT	2022-01-12	6	Pass	EPI_ISL_9579218	BA.1.1	196
LFT	2022-01-12	6	Pass	EPI_ISL_10723662	BA.1.1	171
LFT	2022-01-12	6	Pass	EPI_ISL_9579219	BA.1.1	256
LFT	2022-01-13	5	Pass	EPI_ISL_10723663	BA.1.1	192
LFT	2022-01-13	5	Pass	EPI_ISL_10723664	BA.1	250
LFT	2022-01-13	5	Pass	EPI_ISL_9579220	BA.1.1	211
LFT	2022-01-13	5	Pass	EPI_ISL_9579221	BA.1.1	161
LFT	2022-01-13	11	Pass	EPI_ISL_9579222	BA.1.1	63
LFT	2022-01-13	11	Pass	EPI_ISL_9527233	BA.1.1	247
LFT	2022-01-13	11	Pass	EPI_ISL_9527234	BA.1.1	329
LFT	2022-01-13	11	Pass	EPI_ISL_9527235	BA.1.1	315
LFT	2022-01-13	11	Pass	EPI_ISL_9527236	BA.1.1	505
LFT	2022-01-13	11	Pass	EPI_ISL_9527237	BA.1	117
LFT	2022-01-13	11	Pass	EPI_ISL_9527238	BA.1.1	195
LFT	2022-01-13	11	Pass	EPI_ISL_9579223	BA.1.1	84
LFT	2022-01-13	11	Pass	EPI_ISL_9527239	BA.1	487
LFT	2022-01-13	11	Pass	EPI_ISL_9527240	BA.1.1	269
LFT	2022-01-13	11	Pass	EPI_ISL_9527241	BA.1	55
LFT	2022-01-13	11	Pass	EPI_ISL_9527242	BA.1	69
LFT	2022-01-13	11	Pass	EPI_ISL_9527243	BA.1.1	233
LFT	2022-01-13	11	Pass	EPI_ISL_9527244	BA.1.1	128
LFT	2022-01-13	11	Pass	EPI_ISL_9579224	BA.1.1	142
LFT	2022-01-13	11	Pass	EPI_ISL_9527245	BA.1	174
LFT	2022-01-13	11	Pass	EPI_ISL_9527246	BA.1.1	172
LFT	2022-01-13	11	Pass	EPI_ISL_9579225	BA.1	146
LFT	2022-01-19	5	Pass	EPI_ISL_9579226	BA.1.1	151
LFT	2022-01-19	5	Pass	EPI_ISL_9579227	BA.1.1	128
LFT	2022-01-19	5	Pass	EPI_ISL_9527247	BA.1	382
LFT	2022-01-19	5	Pass	EPI_ISL_9527248	BA.1	116
LFT	2022-01-19	5	Pass	EPI_ISL_9579228	BA.1	185
LFT	2022-01-19	5	Pass	EPI_ISL_9579229	BA.1.1	174
LFT	2022-01-19	5	Pass	EPI_ISL_9579230	BA.1	274
LFT	2022-01-19	5	Pass	EPI_ISL_9579231	BA.1.1	215
LFT	2022-01-19	5	Pass	EPI_ISL_9579232	BA.1.1	202
LFT	2022-01-19	5	Pass	EPI_ISL_9527249	BA.1.1	494
LFT	2022-01-19	5	Pass	EPI_ISL_9527250	BA.1.1	462
LFT	2022-01-19	5	Pass	EPI_ISL_9579233	BA.1.1	61
LFT	2022-01-19	5	Pass	EPI_ISL_9579234	BA.1.1	190
LFT	2022-01-19	5	Pass	EPI_ISL_9527251	BA.1.1	383
LFT	2022-01-19	5	Pass	EPI_ISL_9527252	BA.1.1	384
LFT	2022-01-19	5	Pass	EPI_ISL_9579235	BA.1	41
LFT	2022-01-19	5	Pass	EPI_ISL_9579236	BA.1.1	219
LFT	2022-01-19	5	Pass	EPI_ISL_9527253	BA.1.1	195
LFT	2022-01-19	5	Pass	EPI_ISL_9579237	BA.1.1	166
LFT	2022-01-19	5	Pass	EPI_ISL_9579238	BA.1.1	276
LFT	2022-01-19	5	Pass	EPI_ISL_9527254	BA.1.1	410
LFT	2022-01-19	5	Pass	EPI_ISL_9579239	BA.1.1	186
LFT	2022-01-19	5	Pass	EPI_ISL_9527255	BA.1.1	479
LFT	2022-01-19	5	Pass	EPI_ISL_9579240	BA.1	181
LFT	2022-01-19	5	Pass	EPI_ISL_9579241	BA.1.1	255
LFT	2022-01-19	5	Pass	EPI_ISL_9579242	BA.1.1	124
LFT	2022-01-20	4	Pass	EPI_ISL_9527256	BA.1.1	436
LFT	2022-01-20	4	Pass	EPI_ISL_9579243	BA.1.1	56
LFT	2022-01-20	4	Pass	EPI_ISL_9579244	BA.1.1	186
LFT	2022-01-20	4	Pass	EPI_ISL_9527257	BA.1.1	565
LFT	2022-01-20	4	Pass	EPI_ISL_9527258	BA.1	106
LFT	2022-01-20	4	Pass	EPI_ISL_9527259	BA.1.1	229
LFT	2022-01-20	4	Pass	EPI_ISL_9579245	BA.1.1	136
LFT	2022-01-20	4	Pass	EPI_ISL_9527260	BA.1	59
LFT	2022-01-20	4	Pass	EPI_ISL_9579246	BA.1.1	158
LFT	2022-01-20	4	Pass	EPI_ISL_9527261	BA.1	39
LFT	2022-01-20	4	Pass	EPI_ISL_10723665	BA.1.1	204
LFT	2022-01-20	4	Pass	EPI_ISL_9579247	BA.1.1	168
LFT	2022-01-20	4	Pass	EPI_ISL_9579248	BA.1.1	100
LFT	2022-01-20	4	Pass	EPI_ISL_10723666	BA.1.1	223
LFT	2022-01-24	14	Pass	EPI_ISL_10723667	BA.1.1	45
LFT	2022-01-24	14	Pass	EPI_ISL_10944932	BA.1	697
LFT	2022-01-24	14	Pass	EPI_ISL_10944983	BA.1.1	542
LFT	2022-01-24	14	Pass	EPI_ISL_10945003	BA.1	530
LFT	2022-01-24	14	Pass	EPI_ISL_10944984	BA.1.1	611
LFT	2022-01-24	14	Pass	EPI_ISL_10723668	BA.1.1	107
LFT	2022-01-24	14	Pass	EPI_ISL_10723669	BA.1.1	73
LFT	2022-01-24	14	Pass	EPI_ISL_10723670	BA.1.1	36
LFT	2022-01-24	14	Pass	EPI_ISL_10945002	BA.1.1	449
LFT	2022-01-24	14	Pass	EPI_ISL_10944990	BA.1.1	532
LFT	2022-01-24	14	Pass	EPI_ISL_10723671	BA.1	70
LFT	2022-01-24	14	Pass	EPI_ISL_10723672	BA.1.1	32
LFT	2022-01-26	12	Pass	EPI_ISL_10723673	BA.1.1	68
LFT	2022-01-26	12	Pass	EPI_ISL_10944985	BA.1.1	425
LFT	2022-01-26	12	Pass	EPI_ISL_10945007	BA.1.1	363
LFT	2022-01-26	12	Pass	EPI_ISL_10723674	BA.1	42
LFT	2022-01-26	12	Pass	EPI_ISL_10944986	BA.1.1	544
LFT	2022-01-26	12	Pass	EPI_ISL_10944991	BA.1.1	464
LFT	2022-01-26	12	Pass	EPI_ISL_10944992	BA.1.1	514
LFT	2022-01-26	12	Pass	EPI_ISL_10944993	BA.1.1	520
LFT	2022-01-26	12	Pass	EPI_ISL_10944994	BA.1.1	362
LFT	2022-01-26	12	Pass	EPI_ISL_10944953	BA.1.1	392
LFT	2022-01-26	12	Pass	EPI_ISL_10944997	BA.1.1	298
LFT	2022-01-26	12	Pass	EPI_ISL_10723675	BA.1.1	144
LFT	2022-01-26	12	Pass	EPI_ISL_10723676	BA.1.1	214
LFT	2022-01-26	12	Pass	EPI_ISL_10944995	BA.1.1	409
LFT	2022-01-26	12	Pass	EPI_ISL_10723677	BA.1.1	154
LFT	2022-01-26	12	Pass	EPI_ISL_10944987	BA.1.1	580
LFT	2022-01-27	11	Pass	EPI_ISL_10945009	BA.1.1	195
LFT	2022-01-27	11	Pass	EPI_ISL_10723678	BA.1	163
LFT	2022-01-27	11	Pass	EPI_ISL_10723679	BA.1	221
LFT	2022-01-27	11	Pass	EPI_ISL_10945005	BA.1	257
LFT	2022-01-27	11	Pass	EPI_ISL_10945017	BA.1	297
LFT	2022-01-27	11	Pass	EPI_ISL_10944962	BA.1	446
LFT	2022-01-31	7	Pass	EPI_ISL_10944974	BA.1.1	289
LFT	2022-01-31	7	Pass	EPI_ISL_10723680	BA.1	222
LFT	2022-01-31	7	Pass	EPI_ISL_10945004	BA.1	466
LFT	2022-01-31	7	Pass	EPI_ISL_10944931	BA.1	350
LFT	2022-01-31	7	Pass	EPI_ISL_10945022	BA.1	262
LFT	2022-01-31	7	Pass	EPI_ISL_10945006	BA.1	364
LFT	2022-01-31	7	Pass	EPI_ISL_10944988	BA.1.1	517
LFT	2022-01-31	7	Pass	EPI_ISL_10944999	BA.1.1	387
LFT	2022-01-31	7	Pass	EPI_ISL_10945014	BA.1.1	209
LFT	2022-02-02	5	Pass	EPI_ISL_10723681	BA.1.1	119
LFT	2022-02-02	5	Pass	EPI_ISL_10723682	BA.1	122
LFT	2022-02-02	5	Pass	EPI_ISL_10723683	BA.1.1	107
LFT	2022-02-02	5	Pass	EPI_ISL_10723684	BA.1.1	201
LFT	2022-02-02	5	Pass	EPI_ISL_10723685	BA.1.1	167
LFT	2022-02-02	21	Pass	EPI_ISL_10944976	BA.1.1	255
LFT	2022-02-03	20	Pass	EPI_ISL_10944958	BA.1.1	441
LFT	2022-02-03	20	Pass	EPI_ISL_10723686	BA.1.1	175
LFT	2022-02-03	20	Pass	EPI_ISL_10945020	BA.1	433
LFT	2022-02-07	16	Pass	EPI_ISL_10723687	BA.1.1	140
LFT	2022-02-07	16	Pass	EPI_ISL_10944959	BA.1.1	511
LFT	2022-02-07	16	Pass	EPI_ISL_10944933	BA.1	493
LFT	2022-02-10	13	Pass	EPI_ISL_10944978	BA.1.1	298
LFT	2022-02-10	13	Pass	EPI_ISL_10944972	BA.1.1	337
LFT	2022-02-10	13	Pass	EPI_ISL_10723688	BA.1.1	101
LFT	2022-02-15	8	Pass	EPI_ISL_10723689	BA.1.1	195
LFT	2022-02-17	6	Pass	EPI_ISL_10723690	BA.1.1	142
LFT	2022-02-17	6	Pass	EPI_ISL_10723691	BA.1.1	141
LFT	2022-02-17	6	Pass	EPI_ISL_10945008	BA.1.1	339
Supplemental table 1: Table summarizing metadata and data generated within study, including the GISAID ID’s for each isolate
